# Supplementary material for: Risk for Arterial Thromboembolic Events (ATEs) in Patients with Advanced Urinary Tract Cancer (aUTC) Treated with First-Line Chemotherapy: Single-Center, Observational Study
Source: Curr Oncol. 2022 Aug 24;29(9):6077–90. doi: 10.3390/curroncol29090478 (PMC9498031; doi:10.3390/curroncol29090478)
Supplement: Supplementary file 1 [file curroncol-29-00478-s001.zip]

Archive with 1 entries (1 files):
- curroncol-1845019-supplementary.pdf
